# Supplementary material for: Genome–metabolite associations revealed low heritability, high genetic complexity, and causal relations for leaf metabolites in winter wheat (Triticum aestivum)
Source: J Exp Bot. 2016 Dec 22;68(3):415–28. doi: 10.1093/jxb/erw441 (PMC5441906; doi:10.1093/jxb/erw441)
Supplement: Supplementary Data [file erw441_Supplementary_Data.zip]

Archive with 1 entries (1 files):
- supplementary_figures_S1_S7_tables_S1_S4.pdf
